# Supplementary material for: Amino-Alcohol Organic-Inorganic Hybrid Sol-Gel Materials Based on an Epoxy Bicyclic Silane: Synthesis and Characterization
Source: Nanomaterials (Basel). 2023 Aug 26;13(17):2429. doi: 10.3390/nano13172429 (PMC10490488; doi:10.3390/nano13172429)
Supplement: Supplementary file 1 [file nanomaterials-13-02429-s001.zip]

Archive with 1 entries (1 files):
- nanomaterials-2556401-supplementary.pdf
